# Supplementary material for: Crystal-Storing Histiocytosis: The Iceberg of More Serious Conditions
Source: Diagnostics (Basel). 2023 Jan 11;13(2):271. doi: 10.3390/diagnostics13020271 (PMC9858286; doi:10.3390/diagnostics13020271)
Supplement: Supplementary file 1 [file diagnostics-13-00271-s001.zip]

Archive with 1 entries (1 files):
- diagnostics-2004731-supplementary.pdf
